# Supplementary material for: Deep Neural-Assisted Flexible MXene-Ag Composite Strain Sensor with Crack Dual Conductive Network for Human Motion Sensing
Source: Materials (Basel). 2025 Jul 28;18(15):3537. doi: 10.3390/ma18153537 (PMC12347900; doi:10.3390/ma18153537)
Supplement: Supplementary file 1 [file materials-18-03537-s001.zip]

Archive with 5 entries (5 files):
- materials-3733812-Supplemental Video 1.mp4
- materials-3733812-Supplemental Video 2.mp4
- materials-3733812-Supplemental Video 3.mp4
- materials-3733812-Supplemental Video 4.mp4
- materials-3733812-Supporting Information.pdf
